# Supplementary material for: Potomania and Beer Potomania: A Systematic Review of Published Case Reports
Source: Nutrients. 2025 Jun 16;17(12):2012. doi: 10.3390/nu17122012 (PMC12196016; doi:10.3390/nu17122012)
Supplement: Supplementary file 1 [file nutrients-17-02012-s001.zip]

Archive with 1 entries (1 files):
- nutrients-3670251-supplementary.pdf
